# Supplementary material for: Hard Chrome-Coated and Fullerene-Doped Metal Surfaces in Orthopedic Bearings
Source: Materials (Basel). 2017 Dec 20;10(12):1449. doi: 10.3390/ma10121449 (PMC5744384; doi:10.3390/ma10121449)
Supplement: Supplementary File 1 [file materials-10-01449-s001.zip]

Archive with 9 entries (9 files):
- Fig2a.jpg
- Fig2b.jpg
- Fig2c.jpg
- Fig2d.jpg
- Fig3a.bmp
- Fig3b.bmp
- Fig3c.bmp
- Fig3d.bmp
- Fig4a.tif
